# Supplementary material for: The Impact of COVID-19 Related Changes on Air Quality in Birmingham, Alabama, United States
Source: Int J Environ Res Public Health. 2022 Mar 8;19(6):3168. doi: 10.3390/ijerph19063168 (PMC8951610; doi:10.3390/ijerph19063168)
Supplement: Supplementary file 1 [file ijerph-19-03168-s001.zip]

Archive with 1 entries (1 files):
- ijerph-1615175-supplementary.pdf
